# Supplementary material for: A Quantum Mechanical MP2 Study of the Electronic Effect of Nonplanarity on the Carbon Pyramidalization of Fullerene C60
Source: Nanomaterials (Basel). 2024 Sep 29;14(19):1576. doi: 10.3390/nano14191576 (PMC11477707; doi:10.3390/nano14191576)
Supplement: Supplementary file 1 [file nanomaterials-14-01576-s001.zip]

Archive with 1 entries (1 files):
- nanomaterials-3154788-supplementary.pdf
